# Supplementary material for: MET Exon 14 Skipping: A Case Study for the Detection of Genetic Variants in Cancer Driver Genes by Deep Learning
Source: Int J Mol Sci. 2021 Apr 19;22(8):4217. doi: 10.3390/ijms22084217 (PMC8072630; doi:10.3390/ijms22084217)
Supplement: Supplementary file 1 [file ijms-22-04217-s001.zip]

Archive with 1 entries (1 files):
- ijms-1178062-supplementary.pdf
